# Supplementary material for: eABR THR Estimation Using High-Rate Multi-Pulse Stimulation in Cochlear Implant Users
Source: Front Neurosci. 2021 Jul 29;15:705189. doi: 10.3389/fnins.2021.705189 (PMC8358126; doi:10.3389/fnins.2021.705189)
Supplement: Supplementary file 1 [file Data_Sheet_1.ZIP]

Archive with 5 entries (5 files):
- data_Figs_5_6_7_8.mat
- data_Fig_2.mat
- data_Fig_3.mat
- data_Fig_4.mat
- read_me.txt
