# Supplementary material for: eABR THR Estimation Using High-Rate Multi-Pulse Stimulation in Cochlear Implant Users
Source: Front Neurosci. 2021 Jul 29;15:705189. doi: 10.3389/fnins.2021.705189 (PMC8358126; doi:10.3389/fnins.2021.705189)
Supplement: Supplementary file 1 [file Data_Sheet_1.ZIP › read_me.txt]

Supplementary materials

The supplementary materials include 4 .mat files, each of which contains data used to create figure(s) of the manuscript:
- data_Fig_2.mat:
	- (cell) ID_Sides: subjects' number and side.
	- (cell) valid_eABR_sig: eABR signals in multi-pulse (MP) conditions (single pulse, 2-, 4-, 8-, 16-pulses), used in the first row of Fig. 2.
	- (cell) valid_percDR: stimulation amplitudes, as a function of percentages of subjects' dynamic ranges (DRs).

- data_Fig_3.mat:
	- (matrix) allClinTHRs: subjects' clinical THRs.
	- (matrix) allPsyTHRs: subjects' psychophysical THRs in different MP conditions. Rows correspond to subjects, columns corresponds to MP conditoins (1, 2, 4, 8, and 16).
	- (cell) ID_Sides: subjects' number and side.

- data_Fig_4.mat:
	- (matrix) growthF_wave: growth functions (GFs) of wave eV amplitude for all subjects at all MP conditions.
	- (matrix) growthF_rms: GFs of RMS value of wave eV for all subjects at all MP conditions.
	- (matrix) growthF_plv: GFs of peak PLV values for all subjects at all MP conditions.
	- (cell) ID_Sides: subjects' number and side.
	- (matrix) percDR: stimulation amplitudes, as a function of percentages of subjects' dynamic ranges (DRs).

- data_Fig_5_6_7_8.mat:
	- (matrix) allClinTHRs: subjects' clinical THRs.
	- (matrix) allPsyTHRs: subjects' psychophysical THRs in different MP conditions. Rows correspond to subjects, columns corresponds to MP conditoins (1, 2, 4, 8, and 16).
	- (cell) ID_Sides: subjects' number and side.
	- (matrix) allEst_EABRTHR_{_, rms, plv}_{exp_lin}: estimated eABRs for different features and different fitting functions.
	- (vector) numPulse: vector of number of pulses.
